# Supplementary material for: Phyllodiaptomus (Phyllodiaptomus) roietensis, a new diaptomid copepod (Copepoda, Calanoida) from temporary waters in Thailand and Cambodia, with a key to the species
Source: Zookeys. 2020 Feb 12;911:1–20. doi: 10.3897/zookeys.911.38496 (PMC7031396; doi:10.3897/zookeys.911.38496)
Supplement: XML Treatment for Phyllodiaptomus (P.) roietensis [file zookeys.911.38496-treatment1.xml]

<!DOCTYPE tp:taxon-treatment
  PUBLIC "-//TaxonX//DTD Taxonomic Treatment Publishing DTD v0 20100105//EN" "tax-treatment-NSO.dtd">
<tp:taxon-treatment xmlns:tp="http://www.plazi.org/taxpub"><tp:treatment-meta><kwd-group><label>Taxon classification</label><kwd><named-content xmlns:xlink="http://www.w3.org/1999/xlink" content-type="kingdom">Animalia</named-content></kwd><kwd><named-content xmlns:xlink="http://www.w3.org/1999/xlink" content-type="order">Calanoida</named-content></kwd><kwd><named-content xmlns:xlink="http://www.w3.org/1999/xlink" content-type="family">Diaptomidae</named-content></kwd></kwd-group><mixed-citation publication-type="journal"><person-group><name><surname>Sanoamuang</surname><given-names>La-orsri</given-names></name><name><surname>Watiroyram</surname><given-names>Santi</given-names></name></person-group><article-title><tp:taxon-name><tp:taxon-name-part taxon-name-part-type="genus" reg="Phyllodiaptomus">Phyllodiaptomus</tp:taxon-name-part> (<tp:taxon-name-part taxon-name-part-type="subgenus" reg="Phyllodiaptomus">Phyllodiaptomus</tp:taxon-name-part>) <tp:taxon-name-part taxon-name-part-type="species" reg="roietensis">roietensis</tp:taxon-name-part></tp:taxon-name>, a new diaptomid copepod (<tp:taxon-name><tp:taxon-name-part taxon-name-part-type="subclass">Copepoda</tp:taxon-name-part></tp:taxon-name>, <tp:taxon-name><tp:taxon-name-part taxon-name-part-type="order">Calanoida</tp:taxon-name-part></tp:taxon-name>) from temporary waters in Thailand and Cambodia, with a key to the species</article-title><source>Zookeys</source><day>12</day><month>2</month><year>2020</year><volume>911</volume><fpage>1</fpage><lpage>20</lpage><pub-id pub-id-type="doi">10.3897/zookeys.911.38496</pub-id></mixed-citation></tp:treatment-meta><tp:nomenclature><tp:taxon-name><object-id xmlns:xlink="http://www.w3.org/1999/xlink" content-type="arpha" xlink:type="simple">0B9F97DA-0E9E-5345-88D4-29E2AF212FBE</object-id>
                <tp:taxon-name-part taxon-name-part-type="genus" reg="Phyllodiaptomus">Phyllodiaptomus</tp:taxon-name-part> (<tp:taxon-name-part taxon-name-part-type="subgenus" reg="Phyllodiaptomus">P.</tp:taxon-name-part>) <tp:taxon-name-part taxon-name-part-type="species" reg="roietensis">roietensis</tp:taxon-name-part>
                <object-id xmlns:xlink="http://www.w3.org/1999/xlink" content-type="zoobank" xlink:type="simple">http://zoobank.org/59131C6D-A0DE-4BE0-9383-20C0DA8A709D</object-id></tp:taxon-name><tp:taxon-status xmlns:xlink="http://www.w3.org/1999/xlink" xlink:type="simple">sp. nov.</tp:taxon-status><xref ref-type="fig" rid="F2">Figs 2</xref><xref ref-type="fig" rid="F3">, 3</xref><xref ref-type="fig" rid="F4">, 4</xref><xref ref-type="fig" rid="F5">, 5</xref><xref ref-type="fig" rid="F6">, 6</xref><xref ref-type="fig" rid="F7">, 7</xref><xref ref-type="fig" rid="F8">, 8</xref></tp:nomenclature><tp:treatment-sec sec-type="type locality" id="SECID0E1PAC"><title>Type locality.</title><p>A pool in the rice field at Ban Nakae, Khilek Subdistrict, Pathum Rat District, Roi Et Province, northeastern Thailand; pH of water 8.6, water conductivity 126 µS cm<sup>-1</sup>.</p></tp:treatment-sec><tp:treatment-sec sec-type="type material" id="SECID0EDAAE"><title>Type material.</title><p><bold><italic>Holotype</italic></bold>: one adult male completely dissected (<named-content xmlns:xlink="http://www.w3.org/1999/xlink" content-type="dwc:institutional_code" xlink:type="simple">NHMUK</named-content> 2019.7, one slide), Ban Nakae (<named-content xmlns:xlink="http://www.w3.org/1999/xlink" content-type="dwc:verbatimCoordinates" xlink:type="simple"><named-content content-type="geo-json" specific-use="{&#34;type&#34;:&#34;Point&#34;,&#34;coordinates&#34;:[103.468333,15.626944]}" id="NCID0EWAAE" xlink:type="simple">15°37'37"N, 103°28'06"E</named-content></named-content>), Khilek Subdistrict, Pathum Rat District, Roi Et Province, northeastern Thailand; collected on 12 June 1999 by L. Sanoamuang. <bold><italic>Allotype</italic></bold>: one adult female completely dissected (<named-content xmlns:xlink="http://www.w3.org/1999/xlink" content-type="dwc:institutional_code" xlink:type="simple">NHMUK</named-content> 2019.8, one slide); same data as for holotype. <bold><italic>Paratypes</italic></bold>: two adult females and three adult males undissected preserved in 70% ethanol (<named-content xmlns:xlink="http://www.w3.org/1999/xlink" content-type="dwc:institutional_code" xlink:type="simple">NHMUK</named-content> 2019.9–13), one adult female completely dissected (<named-content xmlns:xlink="http://www.w3.org/1999/xlink" content-type="dwc:institutional_code" xlink:type="simple">KKU</named-content>-COP-2019-S-01); one adult female with eggs and three adult males undissected preserved in 70% ethanol (<named-content xmlns:xlink="http://www.w3.org/1999/xlink" content-type="dwc:institutional_code" xlink:type="simple">KKU</named-content>-COP-2019-T-01); same data as for holotype.</p></tp:treatment-sec><tp:treatment-sec sec-type="Other localities" id="SECID0EVBAE"><title>Other localities.</title><p>(1) a temporary pond, Ban Non Lakki (<named-content xmlns:xlink="http://www.w3.org/1999/xlink" content-type="dwc:verbatimCoordinates" xlink:type="simple"><named-content content-type="geo-json" specific-use="{&#34;type&#34;:&#34;Point&#34;,&#34;coordinates&#34;:[102.396111,15.181944]}" id="NCID0E5BAE" xlink:type="simple">15°10'55"N, 102°23'46"E</named-content></named-content>), Than Lalot Subdistrict, Phimai District, Nakhon Ratchasima Province, northeastern Thailand; collected on 17 October 2017 by N. Plangklang; (2) a roadside canal, Tropeang Chouk village (no geographical co-ordinates), Baray District, Kampong Thom Province, central Cambodia; collected on 14 June 2007 by R. Chaicharoen; (3) a temporary pond, Kropeu village (no geographical co-ordinates), Steung Sen District, Kampong Thom Province, central Cambodia; collected on 14 June 2007 by R. Chaicharoen.</p></tp:treatment-sec><tp:treatment-sec sec-type="description" id="SECID0EDCAE"><title>Description of adult female.</title><p>Total body length measured from anterior margin of rostrum to posterior margin of caudal rami, 0.9–1.3 mm. Rostrum (Fig. <xref ref-type="fig" rid="F3">3G</xref>) with bifid process in distal margin, pointed backward; each with short spine at tip. Prosome length: urosome plus caudal rami ratio about 2.6:1, ratio of width to length of prosome = 1:2.4, urosomites 1–3 = 1.3:3.0:1.1, caudal ramus = 1:1.5. Prosome (Figs <xref ref-type="fig" rid="F2">2A</xref>, <xref ref-type="fig" rid="F3">3A</xref>) ovoid, cephalosome with transversal groove in anterior part of somite length; <abbrev xmlns:xlink="http://www.w3.org/1999/xlink" xlink:title="pediger" id="ABBRID0EVCAE" xlink:type="simple">Pdg</abbrev> 4 and 5 fused, partly separated laterally, with few tiny hair-like spinules scattered laterally (Fig. <xref ref-type="fig" rid="F3">3B, C</xref>). <abbrev xmlns:xlink="http://www.w3.org/1999/xlink" xlink:title="pediger" id="ABBRID0E4CAE" xlink:type="simple">Pdg</abbrev> 5 (Figs <xref ref-type="fig" rid="F2">2C, E</xref>, <xref ref-type="fig" rid="F3">3C–F</xref>) with asymmetrical postero-lateral wings; right one rounded; left one longer and triangular; each wing with dorsal and posterior spines (former spine slightly larger than later one). Urosome (Figs <xref ref-type="fig" rid="F2">2A</xref>, <xref ref-type="fig" rid="F3">3A</xref>) with asymmetrical genital double-somite. Genital double-somite (Figs <xref ref-type="fig" rid="F2">2C–E</xref>, <xref ref-type="fig" rid="F3">3C–F</xref>) longer than urosomite 2, anal somite and caudal ramus combined. Left side with obviously laterally dilated proximal part of genital-double segment; dilatation dorsally with large and blunt spine distally, tip of spine oriented medially. Right side with slightly dilated proximal part of genital double-somite; elongated into triangular outgrowth with blunt spine at tip; spine orientated ventro-laterally. A pair of gonopores located beneath genital operculum, at about one-half length of genital double-segment. Adult female bears one egg sac with 20–25 eggs (Fig. <xref ref-type="fig" rid="F2">2A</xref>). Urosomite 2 symmetrical, very short. Anal somite (Figs <xref ref-type="fig" rid="F2">2C, D</xref>, <xref ref-type="fig" rid="F3">3A</xref>) as long as wide; anal operculum small, free margin convex. Caudal rami (Fig. <xref ref-type="fig" rid="F2">2A, D</xref>) symmetrical, with row of setules along inner and outer margins. Ramus with six setae (seta II–VII), subequal in length, all plumose but dorsal (VII); dorsal seta articulated, longest.</p><fig id="F2" position="float" orientation="portrait"><object-id xmlns:xlink="http://www.w3.org/1999/xlink" content-type="doi" xlink:type="simple">10.3897/zookeys.911.38496.figure2</object-id><object-id xmlns:xlink="http://www.w3.org/1999/xlink" content-type="arpha" xlink:type="simple">091C21BE-C977-59BA-BBF2-E1B52238F324</object-id><label>Figure 2.</label><caption><p><tp:taxon-name><tp:taxon-name-part taxon-name-part-type="genus" reg="Phyllodiaptomus">Phyllodiaptomus</tp:taxon-name-part> (<tp:taxon-name-part taxon-name-part-type="subgenus" reg="Phyllodiaptomus">P.</tp:taxon-name-part>) <tp:taxon-name-part taxon-name-part-type="species" reg="roietensis">roietensis</tp:taxon-name-part></tp:taxon-name> sp. nov., female: <bold>A</bold> habitus, dorsal view <bold>B</bold> cephalosome with rostrum, lateral view <bold>C</bold> lateral wings on <abbrev xmlns:xlink="http://www.w3.org/1999/xlink" xlink:title="pediger" id="ABBRID0EFFAE" xlink:type="simple">Pdg</abbrev> 5 and urosome (without caudal rami), dorsal view <bold>D</bold> urosome, ventral view <bold>E</bold><abbrev xmlns:xlink="http://www.w3.org/1999/xlink" xlink:title="pediger" id="ABBRID0ENFAE" xlink:type="simple">Pdg</abbrev> 5 with P5 and genital double-somite, lateral view from left side.</p></caption><graphic xmlns:xlink="http://www.w3.org/1999/xlink" xlink:href="zookeys-911-001-g002.jpg" position="float" orientation="portrait" xlink:type="simple" id="oo_379462.jpg"><uri content-type="original_file" xlink:type="simple">https://binary.pensoft.net/fig/379462</uri></graphic></fig><fig id="F3" position="float" orientation="portrait"><object-id xmlns:xlink="http://www.w3.org/1999/xlink" content-type="doi" xlink:type="simple">10.3897/zookeys.911.38496.figure3</object-id><object-id xmlns:xlink="http://www.w3.org/1999/xlink" content-type="arpha" xlink:type="simple">03FB0088-FAA7-53D4-9733-06F2A02C09F5</object-id><label>Figure 3.</label><caption><p><tp:taxon-name><tp:taxon-name-part taxon-name-part-type="genus" reg="Phyllodiaptomus">Phyllodiaptomus</tp:taxon-name-part> (<tp:taxon-name-part taxon-name-part-type="subgenus" reg="Phyllodiaptomus">P.</tp:taxon-name-part>) <tp:taxon-name-part taxon-name-part-type="species" reg="roietensis">roietensis</tp:taxon-name-part></tp:taxon-name> sp. nov., female: <bold>A</bold> habitus, dorsal view <bold>B</bold><abbrev xmlns:xlink="http://www.w3.org/1999/xlink" xlink:title="pediger" id="ABBRID0EQGAE" xlink:type="simple">Pdg</abbrev> 4, lateral view <bold>C</bold><abbrev xmlns:xlink="http://www.w3.org/1999/xlink" xlink:title="pediger" id="ABBRID0EWGAE" xlink:type="simple">Pdg</abbrev> 5 and genital double-somite, dorsal view <bold>D</bold><abbrev xmlns:xlink="http://www.w3.org/1999/xlink" xlink:title="pediger" id="ABBRID0E3GAE" xlink:type="simple">Pdg</abbrev> 5 and genital double-somite spines, lateral view from left side <bold>E</bold><abbrev xmlns:xlink="http://www.w3.org/1999/xlink" xlink:title="pediger" id="ABBRID0ECHAE" xlink:type="simple">Pdg</abbrev> 5 and genital double-somite spines, lateral view from right side <bold>F</bold><abbrev xmlns:xlink="http://www.w3.org/1999/xlink" xlink:title="pediger" id="ABBRID0EIHAE" xlink:type="simple">Pdg</abbrev> 5 and genital double-somite, lateral view <bold>G</bold> rostral spines.</p></caption><graphic xmlns:xlink="http://www.w3.org/1999/xlink" xlink:href="zookeys-911-001-g003.jpg" position="float" orientation="portrait" xlink:type="simple" id="oo_379463.jpg"><uri content-type="original_file" xlink:type="simple">https://binary.pensoft.net/fig/379463</uri></graphic></fig><p>Antennule (Fig. <xref ref-type="fig" rid="F4">4A</xref>) symmetrical, 25-segmented, reaching beyond the end of caudal setae. Setal formula (Roman numerals in parentheses refer to segment number): 1+<abbrev xmlns:xlink="http://www.w3.org/1999/xlink" xlink:title="aesthetasc" id="ABBRID0EZHAE" xlink:type="simple">ae</abbrev> (I), 3+<abbrev xmlns:xlink="http://www.w3.org/1999/xlink" xlink:title="aesthetasc" id="ABBRID0E4HAE" xlink:type="simple">ae</abbrev> (II), 1+<abbrev xmlns:xlink="http://www.w3.org/1999/xlink" xlink:title="aesthetasc" id="ABBRID0EBIAE" xlink:type="simple">ae</abbrev> (III), 1(IV), 1+<abbrev xmlns:xlink="http://www.w3.org/1999/xlink" xlink:title="aesthetasc" id="ABBRID0EFIAE" xlink:type="simple">ae</abbrev> (V), 1 (VI), 1+<abbrev xmlns:xlink="http://www.w3.org/1999/xlink" xlink:title="aesthetasc" id="ABBRID0EJIAE" xlink:type="simple">ae</abbrev> (VII), 1+sp (VIII), 2+<abbrev xmlns:xlink="http://www.w3.org/1999/xlink" xlink:title="aesthetasc" id="ABBRID0ENIAE" xlink:type="simple">ae</abbrev> (IX), 1 (X), 1 (XI), 1+<abbrev xmlns:xlink="http://www.w3.org/1999/xlink" xlink:title="aesthetasc" id="ABBRID0ERIAE" xlink:type="simple">ae</abbrev>+sp (XII), 1 (XIII), 1+<abbrev xmlns:xlink="http://www.w3.org/1999/xlink" xlink:title="aesthetasc" id="ABBRID0EVIAE" xlink:type="simple">ae</abbrev> (XIV), 1 (XV), 1+<abbrev xmlns:xlink="http://www.w3.org/1999/xlink" xlink:title="aesthetasc" id="ABBRID0EZIAE" xlink:type="simple">ae</abbrev> (XVI), 1 (XVII), 1 (XVIII), 1+<abbrev xmlns:xlink="http://www.w3.org/1999/xlink" xlink:title="aesthetasc" id="ABBRID0E4IAE" xlink:type="simple">ae</abbrev> (XIX), 1 (XX), 1 (XXI), 2 (XXII), 2 (XXIII), 2 (XXIV), 4+<abbrev xmlns:xlink="http://www.w3.org/1999/xlink" xlink:title="aesthetasc" id="ABBRID0EBJAE" xlink:type="simple">ae</abbrev> (XXV).</p><p>Antenna (Fig. <xref ref-type="fig" rid="F4">4B</xref>) biramous. Coxa and basis with one and two inner setae on distal corner, respectively. <abbrev xmlns:xlink="http://www.w3.org/1999/xlink" xlink:title="exopod" id="ABBRID0ELJAE" xlink:type="simple">Exp</abbrev>-1–7 with 1, 3, 1, 1, 1, 1, and 1 inner seta, respectively; <abbrev xmlns:xlink="http://www.w3.org/1999/xlink" xlink:title="exopod" id="ABBRID0EPJAE" xlink:type="simple">Exp</abbrev>-7 with three additional apical setae. <abbrev xmlns:xlink="http://www.w3.org/1999/xlink" xlink:title="endopod" id="ABBRID0ETJAE" xlink:type="simple">Enp</abbrev>-1 with two inner median setae. <abbrev xmlns:xlink="http://www.w3.org/1999/xlink" xlink:title="endopod" id="ABBRID0EXJAE" xlink:type="simple">Enp</abbrev>-2 with eight inner and seven apical setae.</p><p>Mandible (Fig. <xref ref-type="fig" rid="F4">4C</xref>) with six strongly chitinized teeth and one dorsal seta on gnathobase. Basis with four inner setae. <abbrev xmlns:xlink="http://www.w3.org/1999/xlink" xlink:title="endopod" id="ABBRID0EBKAE" xlink:type="simple">Enp</abbrev>-1 with four inner distal setae; <abbrev xmlns:xlink="http://www.w3.org/1999/xlink" xlink:title="endopod" id="ABBRID0EFKAE" xlink:type="simple">Enp</abbrev>-2 with nine apical setae plus tiny spinules along posterior surface. <abbrev xmlns:xlink="http://www.w3.org/1999/xlink" xlink:title="exopod" id="ABBRID0EJKAE" xlink:type="simple">Exp</abbrev>-1–4 with 1, 1, 1, 3 setae, respectively.</p><p>Maxillule (Fig. <xref ref-type="fig" rid="F4">4D</xref>) with 13 setae on praecoxal arthrite. Coxal endite and coxal epipodite with four and nine setae, respectively. Proximal and distal endites each with four setae; basal exite with a single seta. <abbrev xmlns:xlink="http://www.w3.org/1999/xlink" xlink:title="endopod" id="ABBRID0ETKAE" xlink:type="simple">Enp</abbrev> with seven apical setae. <abbrev xmlns:xlink="http://www.w3.org/1999/xlink" xlink:title="exopod" id="ABBRID0EXKAE" xlink:type="simple">Exp</abbrev> with six setae.</p><p>Maxilla (Fig. <xref ref-type="fig" rid="F4">4E</xref>) with two praecoxal and two coxal endites; each with three apical setae. Allobasis with three setae. <abbrev xmlns:xlink="http://www.w3.org/1999/xlink" xlink:title="endopod" id="ABBRID0EBLAE" xlink:type="simple">Enp</abbrev>-1 and 2 with three setae each.</p><p>Maxilliped (Fig. <xref ref-type="fig" rid="F4">4F</xref>) with four endites on syncoxa, with 1, 2, 3, 4 apical setae respectively. Basis with three setae along median margin. <abbrev xmlns:xlink="http://www.w3.org/1999/xlink" xlink:title="endopod" id="ABBRID0ELLAE" xlink:type="simple">Enp</abbrev>-1–6 with 2, 3, 2, 2, 2, 4 setae, respectively.</p><fig id="F4" position="float" orientation="portrait"><object-id xmlns:xlink="http://www.w3.org/1999/xlink" content-type="doi" xlink:type="simple">10.3897/zookeys.911.38496.figure4</object-id><object-id xmlns:xlink="http://www.w3.org/1999/xlink" content-type="arpha" xlink:type="simple">06FE9DD4-5EDE-59A0-AC7A-D76A31759CC4</object-id><label>Figure 4.</label><caption><p><tp:taxon-name><tp:taxon-name-part taxon-name-part-type="genus" reg="Phyllodiaptomus">Phyllodiaptomus</tp:taxon-name-part> (<tp:taxon-name-part taxon-name-part-type="subgenus" reg="Phyllodiaptomus">P.</tp:taxon-name-part>) <tp:taxon-name-part taxon-name-part-type="species" reg="roietensis">roietensis</tp:taxon-name-part></tp:taxon-name> sp. nov., female: <bold>A</bold> antennule <bold>B</bold> antenna <bold>C</bold> mandible <bold>D</bold> maxillule <bold>E</bold> maxilla <bold>F</bold> maxilliped.</p></caption><graphic xmlns:xlink="http://www.w3.org/1999/xlink" xlink:href="zookeys-911-001-g004.jpg" position="float" orientation="portrait" xlink:type="simple" id="oo_379464.jpg"><uri content-type="original_file" xlink:type="simple">https://binary.pensoft.net/fig/379464</uri></graphic></fig><p>P1–P4 (Fig. <xref ref-type="fig" rid="F5">5A–D</xref>) with round and bare intercoxal sclerite. Coxa with inner seta. P1 basis with reduced outer seta. <abbrev xmlns:xlink="http://www.w3.org/1999/xlink" xlink:title="exopod" id="ABBRID0E3MAE" xlink:type="simple">Exp</abbrev> longer than <abbrev xmlns:xlink="http://www.w3.org/1999/xlink" xlink:title="endopod" id="ABBRID0EANAE" xlink:type="simple">Enp</abbrev>, <abbrev xmlns:xlink="http://www.w3.org/1999/xlink" xlink:title="exopod" id="ABBRID0EENAE" xlink:type="simple">Exp</abbrev> and <abbrev xmlns:xlink="http://www.w3.org/1999/xlink" xlink:title="endopod" id="ABBRID0EINAE" xlink:type="simple">Enp</abbrev> three-segmented except P1 <abbrev xmlns:xlink="http://www.w3.org/1999/xlink" xlink:title="endopod" id="ABBRID0EMNAE" xlink:type="simple">Enp</abbrev> bi-segmented. Armature formula of P1–P4 as follows (Arabic and Roman numerals indicate number of setae and spines, respectively; outer-inner or outer-apical-inner indicate seta/spine):</p><table-wrap position="float" orientation="portrait"><table id="TID0E45BG" rules="all"><tbody><tr><th rowspan="2" colspan="1"/><th rowspan="2" colspan="1">Coxa</th><th rowspan="2" colspan="1">Basis</th><th rowspan="1" colspan="3">
                        <abbrev xmlns:xlink="http://www.w3.org/1999/xlink" xlink:title="exopod" id="ABBRID0EGOAE" xlink:type="simple">Exp</abbrev>
                      </th><th rowspan="1" colspan="3">
                        <abbrev xmlns:xlink="http://www.w3.org/1999/xlink" xlink:title="endopod" id="ABBRID0EOOAE" xlink:type="simple">Enp</abbrev>
                      </th></tr><tr><th rowspan="1" colspan="1">1</th><th rowspan="1" colspan="1">2</th><th rowspan="1" colspan="1">3</th><th rowspan="1" colspan="1">1</th><th rowspan="1" colspan="1">2</th><th rowspan="1" colspan="1">3</th></tr><tr><td rowspan="1" colspan="1">P1</td><td rowspan="1" colspan="1">0-1</td><td rowspan="1" colspan="1">0-0</td><td rowspan="1" colspan="1">I-1</td><td rowspan="1" colspan="1">0-1</td><td rowspan="1" colspan="1">I-3-2</td><td rowspan="1" colspan="1">0-1</td><td rowspan="1" colspan="1">1-2-3</td><td rowspan="1" colspan="1">–</td></tr><tr><td rowspan="1" colspan="1">P2</td><td rowspan="1" colspan="1">0-1</td><td rowspan="1" colspan="1">0-0</td><td rowspan="1" colspan="1">I-1</td><td rowspan="1" colspan="1">I-1</td><td rowspan="1" colspan="1">I-3-3</td><td rowspan="1" colspan="1">0-1</td><td rowspan="1" colspan="1">0-2</td><td rowspan="1" colspan="1">2-2-3</td></tr><tr><td rowspan="1" colspan="1">P3</td><td rowspan="1" colspan="1">0-1</td><td rowspan="1" colspan="1">0-0</td><td rowspan="1" colspan="1">I-1</td><td rowspan="1" colspan="1">I-1</td><td rowspan="1" colspan="1">I-3-3</td><td rowspan="1" colspan="1">0-1</td><td rowspan="1" colspan="1">0-2</td><td rowspan="1" colspan="1">2-2-3</td></tr><tr><td rowspan="1" colspan="1">P4</td><td rowspan="1" colspan="1">0-1</td><td rowspan="1" colspan="1">1-0</td><td rowspan="1" colspan="1">I-1</td><td rowspan="1" colspan="1">I-1</td><td rowspan="1" colspan="1">I-3-3</td><td rowspan="1" colspan="1">0-1</td><td rowspan="1" colspan="1">0-2</td><td rowspan="1" colspan="1">2-2-3</td></tr></tbody></table></table-wrap><p>P5 (Fig. <xref ref-type="fig" rid="F5">5E</xref>) asymmetrical. Coxa with blunt, stout spine on distal outer margin. Basis with thin, bare seta on distal outer margin, reaching beyond 3/4 of <abbrev xmlns:xlink="http://www.w3.org/1999/xlink" xlink:title="exopod" id="ABBRID0E2SAE" xlink:type="simple">Exp</abbrev>-1. <abbrev xmlns:xlink="http://www.w3.org/1999/xlink" xlink:title="exopod" id="ABBRID0E6SAE" xlink:type="simple">Exp</abbrev>-1 sub-rectangular, more than twice as long as wide, longer than <abbrev xmlns:xlink="http://www.w3.org/1999/xlink" xlink:title="endopod" id="ABBRID0EDTAE" xlink:type="simple">Enp</abbrev>. <abbrev xmlns:xlink="http://www.w3.org/1999/xlink" xlink:title="exopod" id="ABBRID0EHTAE" xlink:type="simple">Exp</abbrev>-2 triangular, right side stout and shorter than left one; with row of strong spinules along margins and proximolateral spine at basal <abbrev xmlns:xlink="http://www.w3.org/1999/xlink" xlink:title="exopod" id="ABBRID0ELTAE" xlink:type="simple">Exp</abbrev>-3; with two longitudinal grooves on anterior view (Fig. <xref ref-type="fig" rid="F5">5F, G</xref>). <abbrev xmlns:xlink="http://www.w3.org/1999/xlink" xlink:title="exopod" id="ABBRID0ETTAE" xlink:type="simple">Exp</abbrev>-3 represented by small distal prominence produced into short distolateral spine and longer medial spine. <abbrev xmlns:xlink="http://www.w3.org/1999/xlink" xlink:title="endopod" id="ABBRID0EXTAE" xlink:type="simple">Enp</abbrev> subconical, <abbrev xmlns:xlink="http://www.w3.org/1999/xlink" xlink:title="endopod" id="ABBRID0E2TAE" xlink:type="simple">Enp</abbrev>-1 slightly rectangular. <abbrev xmlns:xlink="http://www.w3.org/1999/xlink" xlink:title="endopod" id="ABBRID0E6TAE" xlink:type="simple">Enp</abbrev>-2 tipped with circular row of spinules.</p><fig id="F5" position="float" orientation="portrait"><object-id xmlns:xlink="http://www.w3.org/1999/xlink" content-type="doi" xlink:type="simple">10.3897/zookeys.911.38496.figure5</object-id><object-id xmlns:xlink="http://www.w3.org/1999/xlink" content-type="arpha" xlink:type="simple">9230B0AE-4BB0-5618-BB0D-77D40311069A</object-id><label>Figure 5.</label><caption><p><tp:taxon-name><tp:taxon-name-part taxon-name-part-type="genus" reg="Phyllodiaptomus">Phyllodiaptomus</tp:taxon-name-part> (<tp:taxon-name-part taxon-name-part-type="subgenus" reg="Phyllodiaptomus">P.</tp:taxon-name-part>) <tp:taxon-name-part taxon-name-part-type="species" reg="roietensis">roietensis</tp:taxon-name-part></tp:taxon-name> sp. nov., female: <bold>A</bold> P1 <bold>B</bold> P2 <bold>C</bold> P3 <bold>D</bold> P4 <bold>E</bold> P5 <bold>F, G</bold> right and left P5 <abbrev xmlns:xlink="http://www.w3.org/1999/xlink" xlink:title="exopod" id="ABBRID0EFVAE" xlink:type="simple">Exp</abbrev>-2 (black arrows indicate longtitudinal ridges) <bold>A–E</bold> posterior view <bold>F, G</bold> anterior view.</p></caption><graphic xmlns:xlink="http://www.w3.org/1999/xlink" xlink:href="zookeys-911-001-g005.jpg" position="float" orientation="portrait" xlink:type="simple" id="oo_379465.jpg"><uri content-type="original_file" xlink:type="simple">https://binary.pensoft.net/fig/379465</uri></graphic></fig></tp:treatment-sec><tp:treatment-sec sec-type="description" id="SECID0ESVAE"><title>Description of adult male.</title><p>Body length (Figs <xref ref-type="fig" rid="F6">6</xref>, <xref ref-type="fig" rid="F7">7A</xref>) without caudal setae, 0.8–1.1 mm (mean = 1.0 mm, n = 5), smaller than female. Prosome length: urosome plus caudal rami ratio about 2.1:1, ratio of width to length of prosome = 1:2.1, urosomites 1–5 = 2.3:1.0:1.0:1.3:1.0, caudal ramus = 1:1.9. Prosome similar to that of female except lateral wings on <abbrev xmlns:xlink="http://www.w3.org/1999/xlink" xlink:title="pediger" id="ABBRID0EAWAE" xlink:type="simple">Pdg</abbrev> 5. Lateral wings (Figs <xref ref-type="fig" rid="F6">6A</xref>, <xref ref-type="fig" rid="F7">7B–D</xref>) asymmetrical, round on right and more triangular on left side; posterior spine on right wing larger compared to left side. Urosome (Figs <xref ref-type="fig" rid="F6">6A, B</xref>, <xref ref-type="fig" rid="F7">7A</xref>) 5-segmented, asymmetrical, curved downward to right side. Genital somite (Figs <xref ref-type="fig" rid="F6">6</xref>, <xref ref-type="fig" rid="F7">7B</xref>) dilated postero-laterally on right side, with spine at distal outer corner; longer than that on <abbrev xmlns:xlink="http://www.w3.org/1999/xlink" xlink:title="pediger" id="ABBRID0E3WAE" xlink:type="simple">Pdg</abbrev> 5 wings. Genital aperture located on mid-ventral region. Urosomites 2–3 (Figs <xref ref-type="fig" rid="F6">6B</xref>, <xref ref-type="fig" rid="F7">7D</xref>) without ornamentation. Urosomite 4 (Fig. <xref ref-type="fig" rid="F6">6A, B</xref>) with irregularly dilated posterior margin. Anal somite (Fig. <xref ref-type="fig" rid="F6">6A, B</xref>) asymmetrical and twisted to right side. Caudal rami (Figs <xref ref-type="fig" rid="F6">6A, B</xref>, <xref ref-type="fig" rid="F7">7E, F</xref>) asymmetrical, right ramus with two triangular prominences: one proximolateral and one distoventral; setation similar to female.</p><p>Antennule (Figs <xref ref-type="fig" rid="F6">6C</xref>, <xref ref-type="fig" rid="F7">7G, H</xref>) asymmetrical, with geniculated right side. Right antennule 22-segmented, with setal formula as 1+<abbrev xmlns:xlink="http://www.w3.org/1999/xlink" xlink:title="aesthetasc" id="ABBRID0ECYAE" xlink:type="simple">ae</abbrev> (I), 3+<abbrev xmlns:xlink="http://www.w3.org/1999/xlink" xlink:title="aesthetasc" id="ABBRID0EGYAE" xlink:type="simple">ae</abbrev> (II), 1+<abbrev xmlns:xlink="http://www.w3.org/1999/xlink" xlink:title="aesthetasc" id="ABBRID0EKYAE" xlink:type="simple">ae</abbrev> (III), 1 (IV), 1+<abbrev xmlns:xlink="http://www.w3.org/1999/xlink" xlink:title="aesthetasc" id="ABBRID0EOYAE" xlink:type="simple">ae</abbrev> (V), 1 (VI), 1+<abbrev xmlns:xlink="http://www.w3.org/1999/xlink" xlink:title="aesthetasc" id="ABBRID0ESYAE" xlink:type="simple">ae</abbrev> (VII), 1+sp (VIII), 2+<abbrev xmlns:xlink="http://www.w3.org/1999/xlink" xlink:title="aesthetasc" id="ABBRID0EWYAE" xlink:type="simple">ae</abbrev> (IX), 1+sp (X), 1+sp (XI), 1+<abbrev xmlns:xlink="http://www.w3.org/1999/xlink" xlink:title="aesthetasc" id="ABBRID0E1YAE" xlink:type="simple">ae</abbrev>+sp (XII), 1+<abbrev xmlns:xlink="http://www.w3.org/1999/xlink" xlink:title="aesthetasc" id="ABBRID0E5YAE" xlink:type="simple">ae</abbrev>+sp (XIII), 2+<abbrev xmlns:xlink="http://www.w3.org/1999/xlink" xlink:title="aesthetasc" id="ABBRID0ECZAE" xlink:type="simple">ae</abbrev>+sp (XIV), 2+<abbrev xmlns:xlink="http://www.w3.org/1999/xlink" xlink:title="aesthetasc" id="ABBRID0EGZAE" xlink:type="simple">ae</abbrev>+sp (XV), 2+<abbrev xmlns:xlink="http://www.w3.org/1999/xlink" xlink:title="aesthetasc" id="ABBRID0EKZAE" xlink:type="simple">ae</abbrev>+sp (XVI), 1+sp (XVII), 1+sp (XVIII), 2+<abbrev xmlns:xlink="http://www.w3.org/1999/xlink" xlink:title="aesthetasc" id="ABBRID0EOZAE" xlink:type="simple">ae</abbrev>+sp (XIX), 3+sp (XX), 2 (XXI), 4+<abbrev xmlns:xlink="http://www.w3.org/1999/xlink" xlink:title="aesthetasc" id="ABBRID0ESZAE" xlink:type="simple">ae</abbrev> (XXII); geniculated between segments 18 and 19; segment 20 (antepenultimate) with serrated process distally (3–4 teeth), and with longitudinal hyaline membrane along outer margin.</p><fig id="F6" position="float" orientation="portrait"><object-id xmlns:xlink="http://www.w3.org/1999/xlink" content-type="doi" xlink:type="simple">10.3897/zookeys.911.38496.figure6</object-id><object-id xmlns:xlink="http://www.w3.org/1999/xlink" content-type="arpha" xlink:type="simple">18DFF00C-5C09-5BE9-A0ED-41B5614FB13F</object-id><label>Figure 6.</label><caption><p><tp:taxon-name><tp:taxon-name-part taxon-name-part-type="genus" reg="Phyllodiaptomus">Phyllodiaptomus</tp:taxon-name-part> (<tp:taxon-name-part taxon-name-part-type="subgenus" reg="Phyllodiaptomus">P.</tp:taxon-name-part>) <tp:taxon-name-part taxon-name-part-type="species" reg="roietensis">roietensis</tp:taxon-name-part></tp:taxon-name> sp. nov., male: <bold>A</bold> habitus, dorsal view <bold>B</bold> urosome, ventral view <bold>C</bold> right antennule, with grey objects indicating antennular spines <bold>D</bold> P5, with grey and dotted objects indicating hyaline lamella and chitinous prominences respectively, posterior view.</p></caption><graphic xmlns:xlink="http://www.w3.org/1999/xlink" xlink:href="zookeys-911-001-g006.jpg" position="float" orientation="portrait" xlink:type="simple" id="oo_379466.jpg"><uri content-type="original_file" xlink:type="simple">https://binary.pensoft.net/fig/379466</uri></graphic></fig><fig id="F7" position="float" orientation="portrait"><object-id xmlns:xlink="http://www.w3.org/1999/xlink" content-type="doi" xlink:type="simple">10.3897/zookeys.911.38496.figure7</object-id><object-id xmlns:xlink="http://www.w3.org/1999/xlink" content-type="arpha" xlink:type="simple">0831E4F6-94C1-5A12-AA33-3907C3C3C103</object-id><label>Figure 7.</label><caption><p><tp:taxon-name><tp:taxon-name-part taxon-name-part-type="genus" reg="Phyllodiaptomus">Phyllodiaptomus</tp:taxon-name-part> (<tp:taxon-name-part taxon-name-part-type="subgenus" reg="Phyllodiaptomus">P.</tp:taxon-name-part>) <tp:taxon-name-part taxon-name-part-type="species" reg="roietensis">roietensis</tp:taxon-name-part></tp:taxon-name> sp. nov., male: <bold>A</bold> habitus, dorsal view <bold>B</bold><abbrev xmlns:xlink="http://www.w3.org/1999/xlink" xlink:title="pediger" id="ABBRID0ET2AE" xlink:type="simple">Pdg</abbrev> 5 and genital somite, dorsal view <bold>C</bold><abbrev xmlns:xlink="http://www.w3.org/1999/xlink" xlink:title="pediger" id="ABBRID0EZ2AE" xlink:type="simple">Pdg</abbrev> 5 lateral wing, left view <bold>D</bold><abbrev xmlns:xlink="http://www.w3.org/1999/xlink" xlink:title="pediger" id="ABBRID0E62AE" xlink:type="simple">Pdg</abbrev> 5, genital somite and urosomites 2 and 3, ventrolateral view <bold>E, F</bold> right caudal ramus in dorsal (<bold>E</bold>) and ventral (<bold>F</bold>) views <bold>G, H</bold> right antennule (white arrows indicate spines on segments 8, 10–18, 20.</p></caption><graphic xmlns:xlink="http://www.w3.org/1999/xlink" xlink:href="zookeys-911-001-g007.jpg" position="float" orientation="portrait" xlink:type="simple" id="oo_379467.jpg"><uri content-type="original_file" xlink:type="simple">https://binary.pensoft.net/fig/379467</uri></graphic></fig><p>Left antennule, antenna, mouthparts, and P1–P4 as in female.</p><p>P5 (Figs <xref ref-type="fig" rid="F6">6D</xref>, <xref ref-type="fig" rid="F8">8A, G</xref>) intercoxal sclerite with rounded lobe on free margin. Right P5: coxa with acute, stout spine on posterior lobe. Basis (Fig. <xref ref-type="fig" rid="F8">8B, G</xref>) with large proximomedial triangular lamella at one-fourth length of inner margin; with large three-lobed chitinous medial prominence on posterior surface; distal outer margin with long, thin seta, slightly extending beyond <abbrev xmlns:xlink="http://www.w3.org/1999/xlink" xlink:title="exopod" id="ABBRID0E63AE" xlink:type="simple">Exp</abbrev>-1. <abbrev xmlns:xlink="http://www.w3.org/1999/xlink" xlink:title="endopod" id="ABBRID0ED4AE" xlink:type="simple">Enp</abbrev> (Fig. <xref ref-type="fig" rid="F8">8B, H, G</xref>) with bi-lobed distal margin, tipped with spinules and hyaline lamella on inner and outer lobes, respectively; reaching downward to approximately one-third of <abbrev xmlns:xlink="http://www.w3.org/1999/xlink" xlink:title="exopod" id="ABBRID0EL4AE" xlink:type="simple">Exp</abbrev>-2. <abbrev xmlns:xlink="http://www.w3.org/1999/xlink" xlink:title="exopod" id="ABBRID0EP4AE" xlink:type="simple">Exp</abbrev>-1 (Fig. <xref ref-type="fig" rid="F8">8A, B, H</xref>) with semi-circular knob on distomedial margin; distolateral margin with small acute process. <abbrev xmlns:xlink="http://www.w3.org/1999/xlink" xlink:title="exopod" id="ABBRID0EX4AE" xlink:type="simple">Exp</abbrev>-2 (Fig. <xref ref-type="fig" rid="F8">8C, H</xref>) elliptic, with three accessory lateral spines, one proximal, middle, and distal on lateral margin. Principal lateral spine articulated, located at two-third length of <abbrev xmlns:xlink="http://www.w3.org/1999/xlink" xlink:title="exopod" id="ABBRID0E64AE" xlink:type="simple">Exp</abbrev>-2, flat, thick, digitiform, with sharp tip; long, with approximately half of segment bearing it; slightly twisted in posterolateral direction. End claw (Figs <xref ref-type="fig" rid="F6">6D</xref>, <xref ref-type="fig" rid="F8">8A</xref>) medially sickle-shaped, slender towards tip, more than 1.5 times as long as <abbrev xmlns:xlink="http://www.w3.org/1999/xlink" xlink:title="exopod" id="ABBRID0EL5AE" xlink:type="simple">Exp</abbrev>-2; medial margin serrated with row of tiny spinules.</p><p>Left P5 (Figs <xref ref-type="fig" rid="F6">6D</xref>, <xref ref-type="fig" rid="F8">8D</xref>): coxa with moderate strong seta inserted on posterior lobe at distal inner corner, slightly shorter than distal margin of basis. Basis with flap of longitudinal hyaline lamella at medial margin; with long, thin seta at posterolateral margin, extending to approximately half of <abbrev xmlns:xlink="http://www.w3.org/1999/xlink" xlink:title="exopod" id="ABBRID0EZ5AE" xlink:type="simple">Exp</abbrev>-1. <abbrev xmlns:xlink="http://www.w3.org/1999/xlink" xlink:title="exopod" id="ABBRID0E45AE" xlink:type="simple">Exp</abbrev>-1 (Fig. <xref ref-type="fig" rid="F8">8F</xref>) tapering towards posterior margin, medial margin concave, with field of setules and tiny spinules. <abbrev xmlns:xlink="http://www.w3.org/1999/xlink" xlink:title="exopod" id="ABBRID0EF6AE" xlink:type="simple">Exp</abbrev>-2 smaller than <abbrev xmlns:xlink="http://www.w3.org/1999/xlink" xlink:title="exopod" id="ABBRID0EJ6AE" xlink:type="simple">Exp</abbrev>-1, conical; with large seta at mid-length of medial margin, as long as <abbrev xmlns:xlink="http://www.w3.org/1999/xlink" xlink:title="exopod" id="ABBRID0EN6AE" xlink:type="simple">Exp</abbrev>-2 and apical process combined; with few setules proximally and widespread with spinules distally along inner margin, thickness of spinules increased from proximal to distal; apical process stout, bare, and blunt-tip. <abbrev xmlns:xlink="http://www.w3.org/1999/xlink" xlink:title="endopod" id="ABBRID0ER6AE" xlink:type="simple">Enp</abbrev> (Fig. <xref ref-type="fig" rid="F8">8F, J</xref>) bi-segmented, longer than <abbrev xmlns:xlink="http://www.w3.org/1999/xlink" xlink:title="exopod" id="ABBRID0EZ6AE" xlink:type="simple">Exp</abbrev>-1, <abbrev xmlns:xlink="http://www.w3.org/1999/xlink" xlink:title="endopod" id="ABBRID0E46AE" xlink:type="simple">Enp</abbrev>-2 tipped with row of spinules distally.</p><fig id="F8" position="float" orientation="portrait"><object-id xmlns:xlink="http://www.w3.org/1999/xlink" content-type="doi" xlink:type="simple">10.3897/zookeys.911.38496.figure8</object-id><object-id xmlns:xlink="http://www.w3.org/1999/xlink" content-type="arpha" xlink:type="simple">80C815AA-8915-5707-982D-8D1527805286</object-id><label>Figure 8.</label><caption><p><tp:taxon-name><tp:taxon-name-part taxon-name-part-type="genus" reg="Phyllodiaptomus">Phyllodiaptomus</tp:taxon-name-part> (<tp:taxon-name-part taxon-name-part-type="subgenus" reg="Phyllodiaptomus">P.</tp:taxon-name-part>) <tp:taxon-name-part taxon-name-part-type="species" reg="roietensis">roietensis</tp:taxon-name-part></tp:taxon-name> sp. nov., <abbrev xmlns:xlink="http://www.w3.org/1999/xlink" xlink:title="scanning electron microscopy" id="ABBRID0EYAAG" xlink:type="simple">SEM</abbrev> photographs, male: <bold>A</bold> P5 in posterior view <bold>B</bold> right P5 basis, <abbrev xmlns:xlink="http://www.w3.org/1999/xlink" xlink:title="exopod" id="ABBRID0EABAG" xlink:type="simple">Exp</abbrev>-1 and <abbrev xmlns:xlink="http://www.w3.org/1999/xlink" xlink:title="endopod" id="ABBRID0EEBAG" xlink:type="simple">Enp</abbrev>, posterior view <bold>C</bold> right P5 <abbrev xmlns:xlink="http://www.w3.org/1999/xlink" xlink:title="exopod" id="ABBRID0EKBAG" xlink:type="simple">Exp</abbrev>-2 in posterior view (white arrows indicate accessory spines) <bold>D</bold> left lobe of P5, posterior view <bold>E</bold> left P5 <abbrev xmlns:xlink="http://www.w3.org/1999/xlink" xlink:title="exopod" id="ABBRID0ESBAG" xlink:type="simple">Exp</abbrev>-2 and <abbrev xmlns:xlink="http://www.w3.org/1999/xlink" xlink:title="endopod" id="ABBRID0EWBAG" xlink:type="simple">Enp</abbrev>, posterior view <bold>F</bold> left P5 <abbrev xmlns:xlink="http://www.w3.org/1999/xlink" xlink:title="endopod" id="ABBRID0E3BAG" xlink:type="simple">Enp</abbrev>, posterior view <bold>G</bold> P5, anterior view <bold>H</bold> right P5 <abbrev xmlns:xlink="http://www.w3.org/1999/xlink" xlink:title="exopod" id="ABBRID0EECAG" xlink:type="simple">Exp</abbrev>-1–2 and <abbrev xmlns:xlink="http://www.w3.org/1999/xlink" xlink:title="endopod" id="ABBRID0EICAG" xlink:type="simple">Enp</abbrev>, anterior view <bold>I</bold> left P5 basis, <abbrev xmlns:xlink="http://www.w3.org/1999/xlink" xlink:title="exopod" id="ABBRID0EOCAG" xlink:type="simple">Exp</abbrev> and <abbrev xmlns:xlink="http://www.w3.org/1999/xlink" xlink:title="endopod" id="ABBRID0ESCAG" xlink:type="simple">Enp</abbrev>, anterior view <bold>J</bold> left P5 <abbrev xmlns:xlink="http://www.w3.org/1999/xlink" xlink:title="endopod" id="ABBRID0EYCAG" xlink:type="simple">Enp</abbrev> (white arrow indicates <abbrev xmlns:xlink="http://www.w3.org/1999/xlink" xlink:title="endopod" id="ABBRID0E3CAG" xlink:type="simple">Enp</abbrev> segmented point), anterior view.</p></caption><graphic xmlns:xlink="http://www.w3.org/1999/xlink" xlink:href="zookeys-911-001-g008.jpg" position="float" orientation="portrait" xlink:type="simple" id="oo_379468.jpg"><uri content-type="original_file" xlink:type="simple">https://binary.pensoft.net/fig/379468</uri></graphic></fig></tp:treatment-sec><tp:treatment-sec sec-type="Differential diagnosis" id="SECID0EFDAG"><title>Differential diagnosis.</title><p><tp:taxon-name><tp:taxon-name-part taxon-name-part-type="genus" reg="Phyllodiaptomus">Phyllodiaptomus</tp:taxon-name-part> (<tp:taxon-name-part taxon-name-part-type="subgenus" reg="Phyllodiaptomus">P.</tp:taxon-name-part>) <tp:taxon-name-part taxon-name-part-type="species" reg="roietensis">roietensis</tp:taxon-name-part></tp:taxon-name> sp. nov. with the male P5 <abbrev xmlns:xlink="http://www.w3.org/1999/xlink" xlink:title="exopod" id="ABBRID0EZDAG" xlink:type="simple">Exp</abbrev>-2 displays an affinity to the subgenus <tp:taxon-name><tp:taxon-name-part taxon-name-part-type="subgenus" reg="Phyllodiaptomus">Phyllodiaptomus</tp:taxon-name-part></tp:taxon-name> sensu <xref ref-type="bibr" rid="B9">Dumont et al. (1996)</xref>: the lateral side of the right <abbrev xmlns:xlink="http://www.w3.org/1999/xlink" xlink:title="exopod" id="ABBRID0EHEAG" xlink:type="simple">Exp</abbrev>-2, medially concave in posterior view, principal lateral spine inserted on distal to mid-outer margin and three accessary spines arranged from proximal, middle, and distal, respectively; the left <abbrev xmlns:xlink="http://www.w3.org/1999/xlink" xlink:title="exopod" id="ABBRID0ELEAG" xlink:type="simple">Exp</abbrev>-2 with patch of strong spinules along medial margin.</p><p>The male of the new species has serrated outgrowth on the antepenultimate segment of the right antennule. The right caudal ramus with small chitinous spine near distal margin on ventral side and triangular prominence along proximal one-third length of outer margin. The P5 intercoxal sclerite produced, with convex distal margin. The right P5 with (1) short, strong spine on posterior lobe of coxa, (2) triangular hyaline lamella on proximal inner margin and large chitinous outgrowth on posterior surface of basis, (3) acute distal outer corner of <abbrev xmlns:xlink="http://www.w3.org/1999/xlink" xlink:title="exopod" id="ABBRID0EREAG" xlink:type="simple">Exp</abbrev>-1 (4) <abbrev xmlns:xlink="http://www.w3.org/1999/xlink" xlink:title="exopod" id="ABBRID0EVEAG" xlink:type="simple">Exp</abbrev>-2 oval and concave, with strong, flat, curved principal spine and three accessary spines, and (5) bi-lobed <abbrev xmlns:xlink="http://www.w3.org/1999/xlink" xlink:title="endopod" id="ABBRID0EZEAG" xlink:type="simple">Enp</abbrev>. The left P5 with long and narrow hyaline lamella along inner margin, <abbrev xmlns:xlink="http://www.w3.org/1999/xlink" xlink:title="exopod" id="ABBRID0E4EAG" xlink:type="simple">Exp</abbrev>-2 with patch of strong spinules along medial margin, and bi-segmented <abbrev xmlns:xlink="http://www.w3.org/1999/xlink" xlink:title="endopod" id="ABBRID0EBFAG" xlink:type="simple">Enp</abbrev>.</p><p>Female with asymmetrical <abbrev xmlns:xlink="http://www.w3.org/1999/xlink" xlink:title="pediger" id="ABBRID0EHFAG" xlink:type="simple">Pdg</abbrev> 5 wings, left wing more elongated in posterio-lateral direction; posterior and dorsal spines short and strong. Genital double-somite with posterolateral directed process on right side. One pair of genital spines on lateral side slightly symmetrical and strong. P5 <abbrev xmlns:xlink="http://www.w3.org/1999/xlink" xlink:title="exopod" id="ABBRID0ELFAG" xlink:type="simple">Exp</abbrev>-2 with conveyor canal on anterior surface. P5 with bi-segmented <abbrev xmlns:xlink="http://www.w3.org/1999/xlink" xlink:title="endopod" id="ABBRID0EPFAG" xlink:type="simple">Enp</abbrev>.</p></tp:treatment-sec><tp:treatment-sec sec-type="etymology" id="SECID0ETFAG"><title>Etymology.</title><p>The specific name <italic><tp:taxon-name><tp:taxon-name-part taxon-name-part-type="genus" reg="Phyllodiaptomus"/><tp:taxon-name-part taxon-name-part-type="species" reg="roietensis">roietensis</tp:taxon-name-part></tp:taxon-name></italic> is taken after the type locality, Roi Et Province. The name with the Latin suffix “-<italic>ensis</italic>” is the adjective for a location.</p></tp:treatment-sec><tp:treatment-sec sec-type="distribution" id="SECID0EFGAG"><title>Distribution.</title><p>Known only from four temporary water bodies from Roi Et and Nakhon Ratchasima provinces, Thailand and Kampong Thom Province, Cambodia (Fig. <xref ref-type="fig" rid="F1">1</xref>). Presence of specimens was recorded in early monsoon period. The new species is rare, as it was found in 0.4% of all the localities sampled in Cambodia. The new species was found together with six diaptomids including <italic><tp:taxon-name><tp:taxon-name-part taxon-name-part-type="genus" reg="Dentodiaptomus">Dentodiaptomus</tp:taxon-name-part> <tp:taxon-name-part taxon-name-part-type="species" reg="javanus">javanus</tp:taxon-name-part></tp:taxon-name></italic> (Grochmalicki, 1915), <italic><tp:taxon-name><tp:taxon-name-part taxon-name-part-type="genus" reg="Eodiaptomus">Eodiaptomus</tp:taxon-name-part> <tp:taxon-name-part taxon-name-part-type="species" reg="sanoamuangae">sanoamuangae</tp:taxon-name-part></tp:taxon-name></italic> Ranga Reddy &amp; Dumont, 1998, <italic><tp:taxon-name><tp:taxon-name-part taxon-name-part-type="genus" reg="Mongolodiaptomus">Mongolodiaptomus</tp:taxon-name-part> <tp:taxon-name-part taxon-name-part-type="species" reg="calcarus">calcarus</tp:taxon-name-part></tp:taxon-name></italic> (Shen &amp; Tai, 1965), <italic><tp:taxon-name><tp:taxon-name-part taxon-name-part-type="genus" reg="Mongolodiaptomus">M.</tp:taxon-name-part> <tp:taxon-name-part taxon-name-part-type="species" reg="malaindosinensis">malaindosinensis</tp:taxon-name-part></tp:taxon-name></italic> (Lai &amp; Fernando, 1978), <italic><tp:taxon-name><tp:taxon-name-part taxon-name-part-type="genus" reg="Neodiaptomus">Neodiaptomus</tp:taxon-name-part> <tp:taxon-name-part taxon-name-part-type="species" reg="laii">laii</tp:taxon-name-part></tp:taxon-name></italic> Kiefer, 1974, and <tp:taxon-name><tp:taxon-name-part taxon-name-part-type="genus" reg="Phyllodiaptomus">Phyllodiaptomus</tp:taxon-name-part> (<tp:taxon-name-part taxon-name-part-type="subgenus" reg="Phyllodiaptomus">Phyllodiaptomus</tp:taxon-name-part>) <tp:taxon-name-part taxon-name-part-type="species" reg="christineae">christineae</tp:taxon-name-part></tp:taxon-name> Dumont, Ranga Reddy &amp; Sanoamuang, 1996.</p></tp:treatment-sec><tp:treatment-sec><!--Section generated to contain objects referenced in tp:taxon-treatment.--><fig id="F1" position="float" orientation="portrait"><object-id xmlns:xlink="http://www.w3.org/1999/xlink" content-type="doi" xlink:type="simple">10.3897/zookeys.911.38496.figure1</object-id><object-id xmlns:xlink="http://www.w3.org/1999/xlink" content-type="arpha" xlink:type="simple">D964C13B-800E-5FE6-BFDF-2490C975247B</object-id><label>Figure 1.</label><caption><p>Distribution of <tp:taxon-name><tp:taxon-name-part taxon-name-part-type="genus" reg="Phyllodiaptomus">Phyllodiaptomus</tp:taxon-name-part> (<tp:taxon-name-part taxon-name-part-type="subgenus" reg="Phyllodiaptomus">P.</tp:taxon-name-part>) <tp:taxon-name-part taxon-name-part-type="species" reg="roietensis">roietensis</tp:taxon-name-part></tp:taxon-name> sp. nov. and <tp:taxon-name><tp:taxon-name-part taxon-name-part-type="genus" reg="Phyllodiaptomus">P.</tp:taxon-name-part> (<tp:taxon-name-part taxon-name-part-type="subgenus" reg="Phyllodiaptomus">P.</tp:taxon-name-part>) <tp:taxon-name-part taxon-name-part-type="species" reg="surinensis">surinensis</tp:taxon-name-part></tp:taxon-name>. Key: black square = city, black circle = <tp:taxon-name><tp:taxon-name-part taxon-name-part-type="genus" reg="Phyllodiaptomus">P.</tp:taxon-name-part> (<tp:taxon-name-part taxon-name-part-type="subgenus" reg="Phyllodiaptomus">P.</tp:taxon-name-part>) <tp:taxon-name-part taxon-name-part-type="species" reg="roietensis">roietensis</tp:taxon-name-part></tp:taxon-name> sp. nov., black triangular = <tp:taxon-name><tp:taxon-name-part taxon-name-part-type="genus" reg="Phyllodiaptomus">P.</tp:taxon-name-part> (<tp:taxon-name-part taxon-name-part-type="subgenus" reg="Phyllodiaptomus">P.</tp:taxon-name-part>) <tp:taxon-name-part taxon-name-part-type="species" reg="surinensis">surinensis</tp:taxon-name-part></tp:taxon-name>, blue arrows indicate water flow direction.</p></caption><graphic xmlns:xlink="http://www.w3.org/1999/xlink" xlink:href="zookeys-911-001-g001.jpg" position="float" orientation="portrait" xlink:type="simple" id="oo_379461.jpg"><uri content-type="original_file" xlink:type="simple">https://binary.pensoft.net/fig/379461</uri></graphic></fig></tp:treatment-sec><ref-list><ref id="B9"><mixed-citation xmlns:xlink="http://www.w3.org/1999/xlink" xlink:type="simple"><person-group><name name-style="western"><surname>Dumont</surname><given-names>HJ</given-names></name><name name-style="western"><surname>Ranga Reddy</surname><given-names>Y</given-names></name><name name-style="western"><surname>Sanoamuang</surname><given-names>L</given-names></name></person-group> (<year>1996</year>) <article-title>Description of <italic><tp:taxon-name><tp:taxon-name-part taxon-name-part-type="genus">Phyllodiaptomus</tp:taxon-name-part> <tp:taxon-name-part taxon-name-part-type="species">christineae</tp:taxon-name-part></tp:taxon-name></italic> n. sp. from Thailand, and distinction of two subgenera within <italic><tp:taxon-name><tp:taxon-name-part taxon-name-part-type="genus">Phyllodiaptomus</tp:taxon-name-part></tp:taxon-name></italic> Kiefer, 1936 (<tp:taxon-name><tp:taxon-name-part taxon-name-part-type="subclass">Copepoda</tp:taxon-name-part></tp:taxon-name>, <tp:taxon-name><tp:taxon-name-part taxon-name-part-type="order">Calanoida</tp:taxon-name-part></tp:taxon-name>).</article-title><source>Hydrobiologia,</source><volume>323</volume>: <fpage>139</fpage>–<lpage>148</lpage>. <ext-link xlink:type="simple" ext-link-type="doi" xlink:href="10.1007/BF00017591">https://doi.org/10.1007/BF00017591</ext-link></mixed-citation></ref></ref-list></tp:taxon-treatment>
